# Supplementary material for: The acceptability and clinical impact of using polygenic scores for risk-estimation of common cancers in primary care: a systematic review
Source: J Community Genet. 2024 May 21;15(3):217–34. doi: 10.1007/s12687-024-00709-8 (PMC11217210; doi:10.1007/s12687-024-00709-8)
Supplement: Supplementary file 3 — (XLSX 9 kb) [file 12687_2024_709_MOESM3_ESM.xlsx]

## Sheet: Sheet1
Supplementary Information (S3) - Data Extraction Tables
	Author	Year	Country	Cancer	Study Type	Study period	n=	Participants	Age range	Median age	Mean age	Gender F:M	Ancestry	Exclusions	Recruitment	Confounding	Uptake	PGS	PGS factors	Other intervention	Follow-up period	Mechanism of data collection	How data collected	Main outcomes	SNP Risk / PGS	Qualitative outcomes	Quantitative outcomes	Overall
